# Supplementary material for: Circulating Tumour DNA Is a Biomarker of Response in Angioimmunoblastic T-Cell Lymphoma
Source: Int J Mol Sci. 2025 Jul 13;26(14):6719. doi: 10.3390/ijms26146719 (PMC12294795; doi:10.3390/ijms26146719)
Supplement: Supplementary file 1 [file ijms-26-06719-s001.zip]

Archive with 1 entries (1 files):
- ijms-3716857-supplementary.pdf
